# Supplementary material for: Optimization of Preoperative Lymph Node Staging in Patients with Muscle-Invasive Bladder Cancer Using Radiomics on Computed Tomography
Source: J Pers Med. 2022 Apr 30;12(5):726. doi: 10.3390/jpm12050726 (PMC9147130; doi:10.3390/jpm12050726)
Supplement: Supplementary file 1 [file jpm-12-00726-s001.zip]

Archive with 1 entries (1 files):
- jpm-1685532-supplementary.pdf
